# Supplementary material for: Breath Stacking: Acute Effects on Cough Peak Flow and Chest Wall Volumes of Healthy Subjects
Source: J Funct Morphol Kinesiol. 2025 Oct 29;10(4):421. doi: 10.3390/jfmk10040421 (PMC12641795; doi:10.3390/jfmk10040421)
Supplement: Supplementary file 1 [file jfmk-10-00421-s001.zip]

Archive with 1 entries (1 files):
- jfmk-3804116-supplementary.pdf
